# Supplementary material for: Conservation and divergence of known apicomplexan transcriptional regulons
Source: BMC Genomics. 2010 Mar 3;11:147. doi: 10.1186/1471-2164-11-147 (PMC2841118; doi:10.1186/1471-2164-11-147)
Supplement: Additional file 1 — Putative transcription factors in apicomplexan proteomes. This file contains Pfam-predicted transcription factors in the apicomplexan species considered in this paper. It has multiple sheets. Each sheet has two columns - the first of which specifies a DNA-binding domain and the second a protein predicted to contain that domain. The sheets are labelled according to the species abbreviations described in Table 1. [file 1471-2164-11-147-S1.XLS]

## Sheet: PF
AP2	MAL8P1.153
AP2	PF07_0126
AP2	PF10_0075
AP2	PF11_0091
AP2	PF11_0163
AP2	PF11_0404
AP2	PF11_0442
AP2	PF13_0026
AP2	PF13_0097
AP2	PF13_0235
AP2	PF13_0267
AP2	PF14_0079
AP2	PF14_0271
AP2	PF14_0471
AP2	PF14_0533
AP2	PF14_0633
AP2	PFD0200c
AP2	PFD0985w
AP2	PFE0840c
AP2	PFF0200c
AP2	PFF0550w
AP2	PFF0670w
AP2	PFI1665w
AP2	PFL1075w
AP2	PFL1085w
AP2	PFL1900w
ARID	PFF0175c
AT_hook	PF10_0079
CBFD_NFYB_HMF	PF11_0477
CBFD_NFYB_HMF	PF14_0374
CBFD_NFYB_HMF	PFF0860c
Myb_DNA-binding	PF10_0143
Myb_DNA-binding	PF10_0327
Myb_DNA-binding	PF11_0241
Myb_DNA-binding	PF13_0088
Myb_DNA-binding	PFL0290w
Myb_DNA-binding	PFL0815w
Myb_DNA-binding	PFL1215c
TBP	PF14_0267
TBP	PFE0305w
Tub	PF14_0058
zf-C2H2	PF10_0058
zf-C2H2	PF11_0192
zf-C2H2	PFC0690c
zf-C2H2	PFL0465c

## Sheet: PV
AP2	Pv001040
AP2	Pv080410
AP2	Pv081810
AP2	Pv083040
AP2	Pv085085
AP2	Pv086035
AP2	Pv086995
AP2	Pv090110
AP2	Pv091065
AP2	Pv091420
AP2	Pv092570
AP2	Pv092760
AP2	Pv093635
AP2	Pv094580
AP2	Pv100910
AP2	Pv113695
AP2	Pv113825
AP2	Pv117145
AP2	Pv117665
AP2	Pv118015
AP2	Pv122095
AP2	Pv122680
AP2	Pv123750
AP2	Pv123760
ARID	Pv113345
AT_hook	Pv118335
CBFD_NFYB_HMF	Pv092925
CBFD_NFYB_HMF	Pv114015
CBFD_NFYB_HMF	Pv118515
CBFD_NFYB_HMF	Pv122235
Myb_DNA-binding	Pv084325
Myb_DNA-binding	Pv091765
Myb_DNA-binding	Pv094945
Myb_DNA-binding	Pv099655
Myb_DNA-binding	Pv111045
Myb_DNA-binding	Pv123520
Myb_DNA-binding	Pv123890
TBP	Pv085105
TBP	Pv097865
Tub	Pv086125
zf-C2H2	Pv084495
zf-C2H2	Pv094470
zf-C2H2	Pv095445

## Sheet: PK
AP2	PKH_011630
AP2	PKH_021500
AP2	PKH_031060
AP2	PKH_052480
AP2	PKH_073250
AP2	PKH_080640
AP2	PKH_090510
AP2	PKH_091270
AP2	PKH_093690
AP2	PKH_094060
AP2	PKH_101600
AP2	PKH_113520
AP2	PKH_113800
AP2	PKH_121160
AP2	PKH_123920
AP2	PKH_125010
AP2	PKH_125680
AP2	PKH_132110
AP2	PKH_133910
AP2	PKH_140370
AP2	PKH_141640
AP2	PKH_143890
AP2	PKH_143910
AP2	PKH_145310
ARID	PKH_114630
AT_hook	PKH_083230
AT_hook	PKH_126320
CBFD_NFYB_HMF	PKH_094400
CBFD_NFYB_HMF	PKH_113160
CBFD_NFYB_HMF	PKH_126680
CBFD_NFYB_HMF	PKH_140700
Myb_DNA-binding	PKH_061800
Myb_DNA-binding	PKH_081460
Myb_DNA-binding	PKH_092050
Myb_DNA-binding	PKH_141510
Myb_DNA-binding	PKH_143400
Myb_DNA-binding	PKH_144200
TBP	PKH_102680
TBP	PKH_132150
Tub	PKH_134080
zf-C2H2	PKH_080420
zf-C2H2	PKH_130820

## Sheet: PY
AT_hook	PY00764
AT_hook	PY05495
AT_hook	PY05680
AT_hook	PY07351
CBFD_NFYB_HMF	PY00826
CBFD_NFYB_HMF	PY05076
CBFD_NFYB_HMF	PY05259
CBFD_NFYB_HMF	PY06256
HTH_AraC	PY07781
Myb_DNA-binding	PY00077
Myb_DNA-binding	PY01558
Myb_DNA-binding	PY03148
Myb_DNA-binding	PY03808
Myb_DNA-binding	PY05789
Myb_DNA-binding	PY06951
Sigma54_activat	PY07698
TBP	PY00685
TBP	PY00712
zf-C2H2	PY01286
zf-C2H2	PY02536
zf-C2H2	PY03615
zf-C2H2	PY05522

## Sheet: PB
AP2	PB000027.02.0
AP2	PB000094.00.0
AP2	PB000218.00.0
AP2	PB000234.02.0
AP2	PB000252.02.0
AP2	PB000299.03.0
AP2	PB000422.00.0
AP2	PB000563.03.0
AP2	PB000572.01.0
AP2	PB000752.01.0
AP2	PB000793.03.0
AP2	PB000863.01.0
AP2	PB000889.03.0
AP2	PB000902.02.0
AP2	PB000974.00.0
AP2	PB000976.01.0
AP2	PB000983.00.0
AP2	PB001008.00.0
AP2	PB001071.00.0
AP2	PB001077.01.0
AP2	PB001132.02.0
AP2	PB001146.01.0
AP2	PB001589.02.0
AP2	PB300017.00.0
AP2	PB300163.00.0
AP2	PB300179.00.0
AP2	PB300460.00.0
AP2	PB300504.00.0
AP2	PB300549.00.0
AP2	PB300626.00.0
AP2	PB300860.00.0
AP2	PB301044.00.0
AP2	PB301139.00.0
AT_hook	PB001090.03.0
AT_hook	PB001154.00.0
CBFD_NFYB_HMF	PB000078.00.0
CBFD_NFYB_HMF	PB000292.00.0
CBFD_NFYB_HMF	PB000778.02.0
CBFD_NFYB_HMF	PB300144.00.0
Myb_DNA-binding	PB000278.02.0
Myb_DNA-binding	PB000366.00.0
Myb_DNA-binding	PB000732.02.0
Myb_DNA-binding	PB000932.02.0
Myb_DNA-binding	PB001418.02.0
Myb_DNA-binding	PB001514.02.0
Myb_DNA-binding	PB001549.02.0
TBP	PB000459.00.0
TBP	PB000834.02.0
Tub	PB000683.01.0
zf-C2H2	PB000307.00.0

## Sheet: TA
AP2	TA02615
AP2	TA04145
AP2	TA05055
AP2	TA07100
AP2	TA07550
AP2	TA08375
AP2	TA09965
AP2	TA10940
AP2	TA11145
AP2	TA11665
AP2	TA12015
AP2	TA13515
AP2	TA16105
AP2	TA16485
AP2	TA16535
AP2	TA17415
AP2	TA18095
AP2	TA19920
AP2	TA20595
AT_hook	TA03135
AT_hook	TA03140
AT_hook	TA20082
AT_hook	TA20085
AT_hook	TA20095
CBFD_NFYB_HMF	TA18475
CBFD_NFYB_HMF	TA20170
GATA	TA10735
Myb_DNA-binding	TA06995
Myb_DNA-binding	TA08790
Myb_DNA-binding	TA12995
Myb_DNA-binding	TA15395
Myb_DNA-binding	TA17065
Myb_DNA-binding	TA17095
Myb_DNA-binding	TA17880
Myb_DNA-binding	TA19000
TBP	TA03075
zf-C2H2	TA03065
zf-C2H2	TA10210
zf-C2H2	TA17985
zf-C2H2	TA19845

## Sheet: TP
CBFD_NFYB_HMF	XP_762969.1
CBFD_NFYB_HMF	XP_766105.1
Myb_DNA-binding	XP_765655.1
Myb_DNA-binding	XP_764142.1
Myb_DNA-binding	XP_766580.1
Myb_DNA-binding	XP_764969.1
Myb_DNA-binding	XP_762838.1
Myb_DNA-binding	XP_766451.1
GATA	XP_764278.1
TBP	XP_766151.1
AP2	XP_764426.1
AP2	XP_764063.1
AP2	XP_762881.1
AP2	XP_763810.1
AP2	XP_765595.1
AP2	XP_764792.1
AP2	XP_764509.1
AP2	XP_763554.1
AP2	XP_763111.1
AP2	XP_764237.1
AP2	XP_766647.1
AP2	XP_762978.1
AP2	XP_765063.1
AP2	XP_763905.1
AP2	XP_764727.1
AP2	XP_763437.1
AP2	XP_766011.1
AT_hook	XP_763895.1
zf-C2H2	XP_762857.1
zf-C2H2	XP_765579.1
zf-C2H2	XP_764381.1
zf-C2H2	XP_766153.1

## Sheet: TG
AP2	TGME49_003050
AP2	TGME49_003690
AP2	TGME49_005650
AP2	TGME49_008020
AP2	TGME49_011720
AP2	TGME49_014840
AP2	TGME49_015150
AP2	TGME49_015570
AP2	TGME49_016220
AP2	TGME49_018960
AP2	TGME49_025110
AP2	TGME49_033120
AP2	TGME49_040460
AP2	TGME49_047700
AP2	TGME49_047730
AP2	TGME49_051740
AP2	TGME49_053380
AP2	TGME49_055220
AP2	TGME49_062000
AP2	TGME49_064480
AP2	TGME49_064590
AP2	TGME49_067460
AP2	TGME49_069010
AP2	TGME49_071030
AP2	TGME49_072710
AP2	TGME49_080460
AP2	TGME49_080470
AP2	TGME49_082210
AP2	TGME49_082220
AP2	TGME49_085890
AP2	TGME49_090180
AP2	TGME49_090630
AP2	TGME49_099020
AP2	TGME49_099150
AP2	TGME49_106000
AP2	TGME49_106620
AP2	TGME49_109410
AP2	TGME49_110900
AP2	TGME49_110950
AP2	TGME49_115760
AP2	TGME49_118610
AP2	TGME49_120700
ARID	TGME49_046170
AT_hook	TGME49_001820
AT_hook	TGME49_006640
AT_hook	TGME49_073870
GATA	TGME49_083840
Myb_DNA-binding	TGME49_000380
Myb_DNA-binding	TGME49_003380
Myb_DNA-binding	TGME49_003950
Myb_DNA-binding	TGME49_013890
Myb_DNA-binding	TGME49_017050
Myb_DNA-binding	TGME49_062420
Myb_DNA-binding	TGME49_064120
Myb_DNA-binding	TGME49_075480
Myb_DNA-binding	TGME49_086920
Myb_DNA-binding	TGME49_121450
Sigma70_r3	TGME49_006600
TBP	TGME49_058680
TBP	TGME49_091080
zf-C2H2	TGME49_006650
zf-C2H2	TGME49_101340
zf-C2H2	TGME49_103050
zf-C2H2	TGME49_121330

## Sheet: NC
AP2	NC_LIV_020370
AP2	NC_LIV_040770
AP2	NC_LIV_041960
AP2	NC_LIV_042080
AP2	NC_LIV_050050
AP2	NC_LIV_051020
AP2	NC_LIV_051370
AP2	NC_LIV_061950
AP2	NC_LIV_070890
AP2	NC_LIV_071120
AP2	NC_LIV_080210
AP2	NC_LIV_080220
AP2	NC_LIV_080870
AP2	NC_LIV_081820
AP2	NC_LIV_081830
AP2	NC_LIV_082260
AP2	NC_LIV_083820
AP2	NC_LIV_083830
AP2	NC_LIV_091420
AP2	NC_LIV_094530
AP2	NC_LIV_102160
AP2	NC_LIV_104290
AP2	NC_LIV_105450
AP2	NC_LIV_110260
AP2	NC_LIV_111650
AP2	NC_LIV_113070
AP2	NC_LIV_113210
AP2	NC_LIV_114690
AP2	NC_LIV_115050
AP2	NC_LIV_122170
AP2	NC_LIV_125680
AP2	NC_LIV_125900
AP2	NC_LIV_126160
AP2	NC_LIV_131440
AP2	NC_LIV_131460
AP2	NC_LIV_134250
AP2	NC_LIV_135560
AP2	NC_LIV_141060
AP2	NC_LIV_142970
AP2	NC_LIV_143000
AP2	NC_LIV_144830
ARID	NC_LIV_142330
AT_hook	NC_LIV_102860
AT_hook	NC_LIV_141180
GATA	NC_LIV_062640
Myb_DNA-binding	NC_LIV_021670
Myb_DNA-binding	NC_LIV_061240
Myb_DNA-binding	NC_LIV_061430
Myb_DNA-binding	NC_LIV_081680
Myb_DNA-binding	NC_LIV_082020
Myb_DNA-binding	NC_LIV_090040
Myb_DNA-binding	NC_LIV_091250
Myb_DNA-binding	NC_LIV_114850
Myb_DNA-binding	NC_LIV_126420
Sigma70_r3	NC_LIV_080570
TBP	NC_LIV_093150
TBP	NC_LIV_113480
Tub	NC_LIV_082910
zf-C2H2	NC_LIV_000580
zf-C2H2	NC_LIV_080530

## Sheet: CP
AP2	cgd1_3520
AP2	cgd2_3490
AP2	cgd4_1110
AP2	cgd4_2950
AP2	cgd4_600
AP2	cgd6_1140
AP2	cgd6_5320
AP2	cgd8_3130
AP2	cgd8_3230
AP2	cgd8_810
ARID	cgd7_1790
AT_hook	cgd7_1130
bZIP_2	cgd6_740
CBFD_NFYB_HMF	cgd4_1720
CBFD_NFYB_HMF	cgd4_310
E2F_TDP	cgd1_1560
E2F_TDP	cgd6_1430
E2F_TDP	cgd7_3650
E2F_TDP	cgd8_1850
GATA	cgd1_1700
Myb_DNA-binding	cgd2_1740
Myb_DNA-binding	cgd2_2260
Myb_DNA-binding	cgd2_3980
Myb_DNA-binding	cgd3_1120
Myb_DNA-binding	cgd3_2510
Myb_DNA-binding	cgd4_880
Myb_DNA-binding	cgd5_110
Myb_DNA-binding	cgd6_2250
Myb_DNA-binding	cgd6_4510
Myb_DNA-binding	cgd8_4840
TBP	cgd8_2030
zf-C2H2	cgd2_1150
zf-C2H2	cgd5_1110
zf-C2H2	cgd5_2950
zf-C2H2	cgd8_1550

[truncated: 3 more sheets: Sheet1, Sheet2, Sheet3]
