# Supplementary material for: Conservation and divergence of known apicomplexan transcriptional regulons
Source: BMC Genomics. 2010 Mar 3;11:147. doi: 10.1186/1471-2164-11-147 (PMC2841118; doi:10.1186/1471-2164-11-147)
Supplement: Additional file 2 — Putative transcription factors with similar orthology profiles to the G-box binding site. This file contains the putative transcription factors whose orthology profiles are similar to that of the G-box. Their DNA-binding domains and correlation to the average expression profile of the putative G-box associated ribosomal genes (Additional File 4) are also given. [file 1471-2164-11-147-S2.XLS]

## Sheet: Sheet1
Domain	Protein	Correlation with G-box associated ribosomal genes
AT-hook	PF10_0079	-0.618
AP2	PFD0985w	-0.725
AP2	PF11_0442	-0.838
CAAT	PF14_0374	-0.158
AP2	PFL1900w	-0.565
Myb	PF11_0241	0.629
C2H2	PFC0690c	0.651
AP2	PFF0200c	-0.82
