# Supplementary material for: Conservation and divergence of known apicomplexan transcriptional regulons
Source: BMC Genomics. 2010 Mar 3;11:147. doi: 10.1186/1471-2164-11-147 (PMC2841118; doi:10.1186/1471-2164-11-147)
Supplement: Additional file 4 — Ribosomal genes with high confidence G-box hits in their 2000 bp upstream regions. This file contains the ribosomal genes with high confidence G-box hits in their 2000 bp upstream regions (data used to construct Figure 5). The file has two columns - the first specifies gene names and the second states gene annotation obtained from PlasmoDB. [file 1471-2164-11-147-S4.XLS]

## Sheet: Sheet1
Protein	Annotation
PFC0775w	40S ribosomal protein S11, putative
PFD0675w	apicoplast ribosomal protein L10 precursor, putative
PFE1005w	40S ribosomal protein S9, putative
MAL7P1.320	ribosomal protein, L37e, putative
PF08_0076	40S ribosomal protein S16, putative
PF08_0075	60S ribosomal protein L13-2, putative
PF08_0039	60S ribosomal protein L22, putative
PF11_0260	60S ribosomal protein L35, putative
PF11_0438	60S ribosomal protein L35Ae, putative
PF13_0045	40S ribosomal protein S27, putative
PF14_0289	mitochondrial ribosomal protein L17-2 precursor, putative
