# Supplementary material for: Conservation and divergence of known apicomplexan transcriptional regulons
Source: BMC Genomics. 2010 Mar 3;11:147. doi: 10.1186/1471-2164-11-147 (PMC2841118; doi:10.1186/1471-2164-11-147)
Supplement: Additional file 5 — Orthologs of the putative P. falciparum transcription factors. This file contains orthologs (one species per column) of each the putative P. falciparum transcription factors. 'NA' implies that an ortholog was not detected in a particular species. Columns are labelled according to the species abbreviations described in Table 1. The two MAL8P1.153 orthologs identified by syntenic examination are highlighted in red. [file 1471-2164-11-147-S5.XLS]

## Sheet: TF_ortholog_table_final.txt
PF	PB	PK	PV	PY	BB	TA	TP	NC	TG	CP	PC	CH	CM	Other Species
PFF0175c	PB000126.00.0;PB100234.00.0	PKH_114630	Pv113345	PY00062;PY00063	NA	NA	NA	NA	NA	NA	PCAS_010310	NA	NA	NA
PF10_0079	PB001154.00.0	PKH_080690	Pv094600	PY00764	BBOV_III000520	TA18075	NA	NA	NA	NA	PCAS_120700	NA	NA	NA
PF14_0058	PB000683.01.0	PKH_134080	Pv086125	PY04112	NA	NA	NA	NA	NA	NA	PCAS_103590	NA	NA	NA
PF14_0267	PB000459.00.0	PKH_132150	Pv085105	PY00685	NA	TA20815	XP_765951	NC_LIV_113480	TGME49_091080	cgd8_210	PCAS_101570	NA	CMU_024100	NP_001030688
PFE0305w	PB000834.02.0	PKH_102680	Pv097865	PY00712	BBOV_IV002970	TA03075	XP_766151	NC_LIV_093150	TGME49_058680	cgd8_2030	PCAS_110550	Chro.80238	CMU_026010	NP_247483;NP_342435;GL50803_1721;115.m00143;324.m00040;CIMG_11148;CPAG_09170;PHUM005647-PA;CPIJ001883;estExt_Genewise1.C_2460019;e_gw1.13.259.1;77.m00137;Tc00.1047053503809.149;Tc00.1047053511355.7;NP_584829;NP_594566;XP_572300;gwh2.1.1035.1;XP_960219;XP_501249;XP_454405;XP_462043;XP_447540;tbpA;Tb10.61.0330;LmjF19.1390;LinJ19_V3.1430;AO090003000546;XP_754608;AGR134W;NP_113071;NP_113221;NP_113394…
PFF0860c	PB300144.00.0	PKH_113160	Pv114015	PY05076	BBOV_II001900	TA07845	NA	NC_LIV_091840;NC_LIV_091640	TGME49_061250;TGME49_061580	cgd8_2170	PCAS_111650	Chro.80256	CMU_026150	GL50803_14256;GL50803_27521;117.m00168;67.m00101;9.m00405;CIMG_02132;CPAG_00710;PHUM003042-PA;PHUM005591-PA;PHUM005596-PA;PHUM010414-PA;CPIJ010360;CPIJ014767;gw1.452.22.1;fgenesh1_pm.scaffold_188000005;estExt_gwp_gw1.C_550059;31.m00263;133.m00094;Tc00.1047053511817.140;Tc00.1047053511817.151;Tc00.1047053511817.161;Tc00.1047053511817.171;Tc00.1047053511817.180;Tc00.1047053509207.11;Tc00.1047053509…
PF11_0477	PB000078.00.0	PKH_094400	Pv092925	PY05259	NA	TA18475	NA	NA	NA	cgd4_1720	PCAS_070380	Chro.40195	CMU_031640	GL50803_7231;PHUM003731-PA;CPIJ020067;CPIJ020273;CPIJ011948;e_gw1.25.123.1;gw1.25.124.1;270.m00028;NP_586141;NP_593639;XP_570884;gwh2.5.556.1;XP_964683;XP_505520;XP_454421;XP_460243;XP_447897;nfyA;AO090003000963;XP_750134;AFR014C;111791;NP_001044719;NP_001050358;NP_001060230;CMR350C;NP_178981;XP_394667;29992.m001420;BGIBMGA000219;WBGene00021132;WBGene00029235;gw1.02.00.531.1;FGST_08103;gwh1.50.46…
PF14_0374	PB000778.02.0	PKH_126680	Pv118515	PY00826	NA	TA20170	XP_766105	NA	NA	NA	PCAS_130660	NA	NA	CIMG_02568;CPAG_00341;PHUM005228-PA;CPIJ010882;gw1.409.22.1;e_gw1.51.131.1;150.m00075;NP_596412;XP_571250;gww2.2.973.1;XP_957240;XP_500456;XP_451163;XP_458929;XP_448649;AO090701000005;XP_747547;ADR391W;117655;NP_001046029;NP_001058312;CMK073C;XP_392156;30147.m014493;estExt_fgenesh1_pg.C_Chr_11.00010026;FGST_02984;gww1.48.44.1;fgenesh1_pg.C_scaffold_26000080;XP_001386744;e_gw1.7.774.1;e_gw1.3.585.…
PF11_0192	PB300679.00.0;PB000514.03.0	PKH_091600	Pv091565	PY00909	BBOV_IV010860	TA06835	XP_766270	NC_LIV_051220;NC_LIV_126480	TGME49_118330;TGGT1_023320	cgd6_2590;cgd8_250	PCAS_091480	Chro.60300;Chro.80035	CMU_007240;CMU_024150	GL50803_17263;Tc00.1047053506605.160;Tc00.1047053511239.150;gww2.7.548.1;Tb927.7.4560;e_gww1.11.243.1;TVAG_359840;TVAG_395430;TVAG_216320;TVAG_296750;TVAG_131130;TVAG_345100;TVAG_233420;GL50803_2851;48.m00190;48.m00184;100.m00145;CIMG_00755;PHUM002135-PA;CPIJ001206;e_gw1.13.118.1;29.m00290;11.m00478;11.m00479;NP_586181;NP_594630;XP_568893;fgenesh1_pg.C_scaffold_2000115;XP_962217;XP_503552;XP_4555…
PFC0690c	PB000588.01.0	NA	Pv095445	PY05938	NA	TA06340	XP_766430	NA	NA	NA	PCAS_041450	NA	NA	53.m00177
PFL0465c	PB000307.00.0	PKH_130820	Pv084495	PY05522	NA	TA17985	NA	NA	NA	cgd2_1150	PCAS_060830	Chro.20127	CMU_009220	ENSMUSP00000101353;ENSMODP00000007385;ENSMUSP00000050968;ENSRNOP00000024645;ENSMODP00000016581;ENSMODP00000030053;ENSMODP00000008746;ENSMODP00000026961;ENSRNOP00000050707;ENSPTRP00000009620;ENSP00000331465;ENSMODP00000015339;ENSPTRP00000055930;ENSMODP00000027169;ENSMODP00000020575;ENSMODP00000020604;ENSMODP00000027156;ENSMODP00000027216;ENSMODP00000023535;ENSMODP00000024955;ENSMODP00000024942;ENS…
PF10_0058	PB301030.00.0;PB300209.00.0	PKH_080440	Pv094475;Pv094480	PY01285;PY06602	NA	NA	NA	NA	NA	NA	PCAS_120460	NA	NA	ENSOANP00000001221
PF10_0143	PB000366.00.0	PKH_081460	Pv094945	PY03808	BBOV_IV011130	TA06995;TA19000	XP_765655;XP_766300;XP_766301	NC_LIV_134950	TGGT1_097980	cgd4_880	PCAS_121370	Chro.40107	CMU_019010	18.m00289;178.m00089;estExt_fgenesh1_pg.C_4320007;NP_584706;NP_588011;XP_569461;e_gww2.6.151.1;XP_451597;XP_462166;XP_448492;AER318C;NP_567495;NP_974560;NP_974561;BGIBMGA004964;Smp_004040;FGST_06483;XP_001382699;fgeneshTA2_pg.C_scaffold_6000193;estExt_gwp.C_1880049;ENSCINP00000002858;ENSDARP00000085372;ENSMODP00000003113;TVAG_140100;TVAG_107380;TVAG_486940;TVAG_127940;TVAG_004230;YDR448W;CIMG_079…
PF10_0327	PB001418.02.0	PKH_061800	Pv111045	PY03148	BBOV_IV003030	TA17065	XP_766580	NC_LIV_126420	TGME49_075480	cgd5_110	PCAS_051740	Chro.50385	CMU_031780	CPAG_02126;GL50803_5938;91.m00173;NP_584569;XP_452524;YMR213W;CPIJ005780;estExt_Genewise1.C_6410001;206.m00061;NP_593880;XP_567833;e_gww2.1.121.1;XP_962634;XP_460838;XP_446133;cdc5l;AO090001000665;XP_749683;129649;NP_001052521;NP_172448;XP_624906;29680.m001688;Smp_129320;Smp_013230;e_gw1.05.00.32.1;FGST_11262;estExt_Genewise1_worm.C_120017;gwEuk.66.24.1;XP_001383196;estExt_Genewise1Plus.C_51278;e…
PFL0815w	PB000732.02.0	PKH_143400	Pv123520	PY01558	BBOV_II001770	TA08255	NA	NC_LIV_082020	TGGT1_017450	cgd2_2260	PCAS_143450	Chro.20242	CMU_037140	estExt_fgenesh1_pg.C_230038;NP_596284;XP_396658;XP_001521995;estExt_thaps1_ua_kg.C_chr_40163;45.m00166;5.m00402;CIMG_08447;CPAG_05176;PHUM001687-PA;CPIJ011412;estExt_Genewise1.C_3440013;estExt_gwp_gw1.C_1280005;fgenesh1_pm.scaffold_150000001;XP_965871;XP_568161;gwh2.5.273.1;XP_965395;XP_499622;XP_455221;XP_462344;XP_446371;DDB_G0278179;Tb927.1.1960;AO090011000292;XP_746552;NP_001052586;NP_196229;…
PFL0290w	PB001549.02.0	PKH_130440	Pv084325	PY06049	NA	TA04620	NA	NA	NA	cgd4_1270	PCAS_060510	Chro.40147	CMU_015430	fgeneshTA2_pg.C_scaffold_11000035;184386;AO090001000678;XP_749693
PF13_0088	PB001514.02.0	PKH_141510	Pv122615	PY06951	NA	NA	NA	NA	NA	NA	PCAS_141610	NA	NA	XP_001947501;14709.m00046
PF11_0241	PB000932.02.0	PKH_092050	Pv091765	PY00077;PY07419	NA	TA08790	NA	NA	NA	NA	PCAS_091910	NA	NA	NA
PFL1215c	PB000278.02.0	PKH_144200	Pv123890	PY05789	NA	NA	NA	NA	NA	NA	PCAS_144210	NA	NA	NA
PFF0550w	PB000563.03.0	PKH_113800	Pv113695	PY03117	BBOV_III000570	TA18095	NA	NC_LIV_050050	TGME49_120700	NA	PCAS_011010	NA	NA	NA
PF11_0163	PB000983.00.0	PKH_091270	Pv091420	PY00782	BBOV_III004740	TA13395	NA	NC_LIV_091420	TGME49_062000	NA	PCAS_091200	NA	NA	NA
PF13_0026	PB000974.00.0	PKH_140370	Pv122095	PY02188	BBOV_III004090	TA02615	NA	NC_LIV_113070	TGME49_090180	NA	PCAS_140560	NA	NA	NA
PFI1665w	PB001132.02.0	PKH_073250	Pv086995	PY06100	BBOV_I000100	TA17415	NA	NA	TGME49_050070	NA	PCAS_083500	NA	NA	NA
PFF0200c	PB300561.00.0	PKH_114550	Pv113370	PY05930	BBOV_II007120	TA11665	XP_764727	NA	NA	NA	PCAS_010360	NA	NA	YP_021305
PFF0670w	PB000094.00.0;PB401813.00.0;PB000793.03.0	PKH_113520	Pv113825	PY01086;PY01087	NA	NA	NA	NA	NA	NA	PCAS_011270	NA	NA	NA
PF11_0404	PB000252.02.0;PB000027.02.0	PKH_093690	Pv092570	PY00769	NA	NA	NA	NA	NA	NA	PCAS_071090	NA	NA	NA
PF13_0267	PB300460.00.0	PKH_125850	Pv083440	PY06979	NA	NA	NA	NA	NA	NA	PCAS_136830	NA	NA	NA
PF14_0271	PB300860.00.0	PKH_132110	Pv085085	PY00689	NA	NA	NA	NA	NA	NA	PCAS_101530	NA	NA	NA
PF14_0533	PB000248.03.0	PKH_125010	Pv117665	PY00668	NA	TA07235	NA	NA	NA	cgd8_3130	PCAS_132300	Chro.80364	CMU_023650	NA
MAL8P1.153	NA	PKH_011630	Pv093635	NA	NA	NA	NA	NA	NA	NA	NA	NA	NA	NA
PF07_0126	PB000422.00.0	PKH_021500	Pv081810	PY01583	NA	NA	NA	NA	NA	NA	PCAS_021280	NA	NA	ENSMODP00000025934;PHUM008074-PA
PF14_0633	PB000752.01.0	PKH_123920	Pv117145	PY00247	NA	NA	NA	NA	NA	cgd2_3490	PCAS_133440	Chro.20370	CMU_003880	NA
PFL1085w	PB103883.00.0;PB000007.02.0;PB000720.00.0;PB001259.00.0;PB000234.02.0;PB001145.01.0;PB107196.00.0;PB000185.03.0;PB000163.01.0;PB000704.03.0;PB001008.00.0;PB101770.00.0;PB001531.02.0;PB000656.02.0;PB000277.01.0;PB107035.00.0;PB103883.00.0;PB000007.02.0;PB000720.00.0;PB001259.00.0;PB000234.02.0;PB001145.01.0;PB107196.00.0;PB000185.03.0;PB000163.01.0;PB000704.03.0;PB001008.00.0;PB101770.00.0;PB00153…	PKH_102640;PKH_072320;PKH_143910;PKH_090460;PKH_141640;PKH_094420;PKH_093390;PKH_102640;PKH_072320;PKH_143910;PKH_090460;PKH_141640;PKH_094420;PKH_093390;PKH_102640;PKH_072320;PKH_143910;PKH_090460;PKH_141640;PKH_094420;PKH_093390	Pv122680;Pv097885;Pv123760;Pv091040;Pv092935;Pv092415;Pv099725;Pv122680;Pv097885;Pv123760;Pv091040;Pv092935;Pv092415;Pv099725;Pv122680;Pv097885;Pv123760;Pv091040;Pv092935;Pv092415;Pv099725	PY06260;PY03053;PY00761;PY03447;PY03626;PY01225;PY04926;PY00194;PY07205;PY07003;PY06260;PY03053;PY00761;PY03447;PY03626;PY01225;PY04926;PY00194;PY07205;PY07003;PY06260;PY03053;PY00761;PY03447;PY03626;PY01225;PY04926;PY00194;PY07205;PY07003	NA	TA03800;TA07410;TA03800;TA07410;TA03800;TA07410	NA	NC_LIV_120090;NC_LIV_101100;NC_LIV_120090;NC_LIV_101100;NC_LIV_120090;NC_LIV_101100	TGME49_028670;TGME49_031070;TGME49_028670;TGME49_031070;TGME49_028670;TGME49_031070	cgd5_420;cgd2_2310;cgd6_1590;cgd5_420;cgd2_2310;cgd6_1590;cgd5_420;cgd2_2310;cgd6_1590	PCAS_110580;PCAS_070360;PCAS_082670;PCAS_143950;PCAS_090470;PCAS_071390;PCAS_141750;PCAS_070350;PCAS_011070;PCAS_110580;PCAS_070360;PCAS_082670;PCAS_143950;PCAS_090470;PCAS_071390;PCAS_141750;PCAS_070350;PCAS_011070;PCAS_110580;PCAS_070360;PCAS_082670;PCAS_143950;PCAS_090470;PCAS_071390;PCAS_141750;PCAS_070350;PCAS_011070	Chro.20247;Chro.60196;Chro.50351;Chro.20247;Chro.60196;Chro.50351;Chro.20247;Chro.60196;Chro.50351	CMU_037190;CMU_008340;CMU_012920;CMU_041510;CMU_037190;CMU_008340;CMU_012920;CMU_041510;CMU_037190;CMU_008340;CMU_012920;CMU_041510	CIMG_00805;XP_447183;YP_067501;NP_951081;NP_865986;AO090701000742;XP_001384159;ENSPTRP00000027930;FGST_07640;ENSDARP00000093572;AFL125W;eu2.Lbscf0067g00410;fgenesh1_pg.C_scaffold_12000176;XP_001948907;ENSMUSP00000108391;ENSCAFP00000014035;WBGene00037521;YMR173W;XP_446143;NP_201017;14944.m00547;54.m00153;TVAG_439750;NP_001046161;fgenesh1_pg.C_scaffold_24000119;CIMG_12220;30.m00228;PHUM011510-PA;XP…
PFL1900w	PB000218.00.0;PB300626.00.0	PKH_145310	Pv100910	PY06790	BBOV_IV011830	TA16485	XP_766647	NA	NA	NA	PCAS_145600	NA	NA	fgenesh1_pg.scaffold_1000488
PFD0985w	PB000863.01.0	PKH_052480	Pv090110	PY06328	BBOV_II004230	TA07100	NA	NA	NA	NA	PCAS_052140	NA	NA	NA
PF10_0075	PB001146.01.0	PKH_080640	Pv094580	PY00007	NA	NA	NA	NA	NA	NA	PCAS_120660	NA	NA	NA
PF11_0091	PB001077.01.0	PKH_090510	Pv091065	PY07039	NA	NA	NA	NA	NA	NA	PCAS_090520	NA	NA	NA
PF11_0442	PB000572.01.0	PKH_094060	Pv092760	PY06331;PY04077	NA	TA16105	NA	NA	NA	NA	PCAS_070710	NA	NA	NA
PF13_0097	PB103883.00.0;PB000007.02.0;PB000720.00.0;PB001259.00.0;PB000234.02.0;PB001145.01.0;PB107196.00.0;PB000185.03.0;PB000163.01.0;PB000704.03.0;PB001008.00.0;PB101770.00.0;PB001531.02.0;PB000656.02.0;PB000277.01.0;PB107035.00.0;PB103883.00.0;PB000007.02.0;PB000720.00.0;PB001259.00.0;PB000234.02.0;PB001145.01.0;PB107196.00.0;PB000185.03.0;PB000163.01.0;PB000704.03.0;PB001008.00.0;PB101770.00.0;PB00153…	PKH_102640;PKH_072320;PKH_143910;PKH_090460;PKH_141640;PKH_094420;PKH_093390;PKH_102640;PKH_072320;PKH_143910;PKH_090460;PKH_141640;PKH_094420;PKH_093390;PKH_102640;PKH_072320;PKH_143910;PKH_090460;PKH_141640;PKH_094420;PKH_093390	Pv122680;Pv097885;Pv123760;Pv091040;Pv092935;Pv092415;Pv099725;Pv122680;Pv097885;Pv123760;Pv091040;Pv092935;Pv092415;Pv099725;Pv122680;Pv097885;Pv123760;Pv091040;Pv092935;Pv092415;Pv099725	PY06260;PY03053;PY00761;PY03447;PY03626;PY01225;PY04926;PY00194;PY07205;PY07003;PY06260;PY03053;PY00761;PY03447;PY03626;PY01225;PY04926;PY00194;PY07205;PY07003;PY06260;PY03053;PY00761;PY03447;PY03626;PY01225;PY04926;PY00194;PY07205;PY07003	NA	TA03800;TA07410;TA03800;TA07410;TA03800;TA07410	NA	NC_LIV_120090;NC_LIV_101100;NC_LIV_120090;NC_LIV_101100;NC_LIV_120090;NC_LIV_101100	TGME49_028670;TGME49_031070;TGME49_028670;TGME49_031070;TGME49_028670;TGME49_031070	cgd5_420;cgd2_2310;cgd6_1590;cgd5_420;cgd2_2310;cgd6_1590;cgd5_420;cgd2_2310;cgd6_1590	PCAS_110580;PCAS_070360;PCAS_082670;PCAS_143950;PCAS_090470;PCAS_071390;PCAS_141750;PCAS_070350;PCAS_011070;PCAS_110580;PCAS_070360;PCAS_082670;PCAS_143950;PCAS_090470;PCAS_071390;PCAS_141750;PCAS_070350;PCAS_011070;PCAS_110580;PCAS_070360;PCAS_082670;PCAS_143950;PCAS_090470;PCAS_071390;PCAS_141750;PCAS_070350;PCAS_011070	Chro.20247;Chro.60196;Chro.50351;Chro.20247;Chro.60196;Chro.50351;Chro.20247;Chro.60196;Chro.50351	CMU_037190;CMU_008340;CMU_012920;CMU_041510;CMU_037190;CMU_008340;CMU_012920;CMU_041510;CMU_037190;CMU_008340;CMU_012920;CMU_041510	CIMG_00805;XP_447183;YP_067501;NP_951081;NP_865986;AO090701000742;XP_001384159;ENSPTRP00000027930;FGST_07640;ENSDARP00000093572;AFL125W;eu2.Lbscf0067g00410;fgenesh1_pg.C_scaffold_12000176;XP_001948907;ENSMUSP00000108391;ENSCAFP00000014035;WBGene00037521;YMR173W;XP_446143;NP_201017;14944.m00547;54.m00153;TVAG_439750;NP_001046161;fgenesh1_pg.C_scaffold_24000119;CIMG_12220;30.m00228;PHUM011510-PA;XP…
PF13_0235	PB000462.03.0;PB001071.00.0	PKH_121160	Pv083040	PY01234	NA	NA	NA	NA	NA	NA	PCAS_136060	NA	NA	NP_001051691;fgeneshTA2_pg.C_scaffold_2000699
PF14_0079	PB000299.03.0	PKH_133910	Pv086035	PY06900	NA	NA	NA	NA	NA	NA	PCAS_103410	NA	NA	NA
PF14_0471	PB000902.02.0	PKH_125680	Pv118015	PY07598	NA	NA	NA	NA	NA	NA	PCAS_131650	NA	NA	NA
PFD0200c	PB001589.02.0	PKH_031060	Pv001040	PY01345	NA	NA	NA	NA	NA	NA	PCAS_100170	NA	NA	NA
PFE0840c	PB000976.01.0;PB300549.00.0	PKH_101600	Pv080410	PY03803	NA	NA	NA	NA	NA	NA	PCAS_123220	NA	NA	NA
PFL1075w	PB103883.00.0;PB000007.02.0;PB000720.00.0;PB001259.00.0;PB000234.02.0;PB001145.01.0;PB107196.00.0;PB000185.03.0;PB000163.01.0;PB000704.03.0;PB001008.00.0;PB101770.00.0;PB001531.02.0;PB000656.02.0;PB000277.01.0;PB107035.00.0;PB103883.00.0;PB000007.02.0;PB000720.00.0;PB001259.00.0;PB000234.02.0;PB001145.01.0;PB107196.00.0;PB000185.03.0;PB000163.01.0;PB000704.03.0;PB001008.00.0;PB101770.00.0;PB00153…	PKH_102640;PKH_072320;PKH_143910;PKH_090460;PKH_141640;PKH_094420;PKH_093390;PKH_102640;PKH_072320;PKH_143910;PKH_090460;PKH_141640;PKH_094420;PKH_093390;PKH_102640;PKH_072320;PKH_143910;PKH_090460;PKH_141640;PKH_094420;PKH_093390	Pv122680;Pv097885;Pv123760;Pv091040;Pv092935;Pv092415;Pv099725;Pv122680;Pv097885;Pv123760;Pv091040;Pv092935;Pv092415;Pv099725;Pv122680;Pv097885;Pv123760;Pv091040;Pv092935;Pv092415;Pv099725	PY06260;PY03053;PY00761;PY03447;PY03626;PY01225;PY04926;PY00194;PY07205;PY07003;PY06260;PY03053;PY00761;PY03447;PY03626;PY01225;PY04926;PY00194;PY07205;PY07003;PY06260;PY03053;PY00761;PY03447;PY03626;PY01225;PY04926;PY00194;PY07205;PY07003	NA	TA03800;TA07410;TA03800;TA07410;TA03800;TA07410	NA	NC_LIV_120090;NC_LIV_101100;NC_LIV_120090;NC_LIV_101100;NC_LIV_120090;NC_LIV_101100	TGME49_028670;TGME49_031070;TGME49_028670;TGME49_031070;TGME49_028670;TGME49_031070	cgd5_420;cgd2_2310;cgd6_1590;cgd5_420;cgd2_2310;cgd6_1590;cgd5_420;cgd2_2310;cgd6_1590	PCAS_110580;PCAS_070360;PCAS_082670;PCAS_143950;PCAS_090470;PCAS_071390;PCAS_141750;PCAS_070350;PCAS_011070;PCAS_110580;PCAS_070360;PCAS_082670;PCAS_143950;PCAS_090470;PCAS_071390;PCAS_141750;PCAS_070350;PCAS_011070;PCAS_110580;PCAS_070360;PCAS_082670;PCAS_143950;PCAS_090470;PCAS_071390;PCAS_141750;PCAS_070350;PCAS_011070	Chro.20247;Chro.60196;Chro.50351;Chro.20247;Chro.60196;Chro.50351;Chro.20247;Chro.60196;Chro.50351	CMU_037190;CMU_008340;CMU_012920;CMU_041510;CMU_037190;CMU_008340;CMU_012920;CMU_041510;CMU_037190;CMU_008340;CMU_012920;CMU_041510	CIMG_00805;XP_447183;YP_067501;NP_951081;NP_865986;AO090701000742;XP_001384159;ENSPTRP00000027930;FGST_07640;ENSDARP00000093572;AFL125W;eu2.Lbscf0067g00410;fgenesh1_pg.C_scaffold_12000176;XP_001948907;ENSMUSP00000108391;ENSCAFP00000014035;WBGene00037521;YMR173W;XP_446143;NP_201017;14944.m00547;54.m00153;TVAG_439750;NP_001046161;fgenesh1_pg.C_scaffold_24000119;CIMG_12220;30.m00228;PHUM011510-PA;XP…
